# Supplementary material for: Knockout of the KH-Type Splicing Regulatory Protein Drives Glomerulonephritis in MRL-Faslpr Mice
Source: Cells. 2021 Nov 14;10(11):3167. doi: 10.3390/cells10113167 (PMC8624031; doi:10.3390/cells10113167)
Supplement: Supplementary file 1 [file cells-10-03167-s001.zip]

Archive with 1 entries (1 files):
- cells-1440498-supplementary.pdf
